# Supplementary material for: Targeting Carbohydrate Mimetics of Tetrahydrofuran-Containing Acetogenins to Prostate Cancer
Source: Molecules. 2023 Mar 23;28(7):2884. doi: 10.3390/molecules28072884 (PMC10095889; doi:10.3390/molecules28072884)
Supplement: Supplementary file 1 [file molecules-28-02884-s001.zip]

Archive with 1 entries (1 files):
- molecules-2283793-supplementary.pdf
